# Supplementary material for: Transgenic Zebrafish Expressing Rat Cytochrome P450 2E1 (CYP2E1): Augmentation of Acetaminophen-Induced Toxicity in the Liver and Retina
Source: Int J Mol Sci. 2023 Feb 16;24(4):4013. doi: 10.3390/ijms24044013 (PMC9968093; doi:10.3390/ijms24044013)
Supplement: Supplementary file 1 [file ijms-24-04013-s001.zip]

Archive with 1 entries (1 files):
- ijms-2149038-supplementary.pdf
